# Supplementary material for: Complete Degradation and Detoxification of Ciprofloxacin by a Micro-/Nanostructured Biogenic Mn Oxide Composite from a Highly Active Mn2+-Oxidizing Pseudomonas Strain
Source: Nanomaterials (Basel). 2021 Jun 24;11(7):1660. doi: 10.3390/nano11071660 (PMC8304510; doi:10.3390/nano11071660)
Supplement: Supplementary file 1 [file nanomaterials-11-01660-s001.zip]

Archive with 1 entries (1 files):
- nanomaterials-1255234-supplementary.pdf
